# Supplementary material for: “I Think That’s the Most Beneficial Change That WIC Has Made in a Really Long Time”: Perceptions and Awareness of an Increase in the WIC Cash Value Benefit
Source: Int J Environ Res Public Health. 2022 Jul 16;19(14):8671. doi: 10.3390/ijerph19148671 (PMC9324401; doi:10.3390/ijerph19148671)
Supplement: Supplementary file 1 [file ijerph-19-08671-s001.zip]

Archive with 3 entries (3 files):
- Supplemental FIle S1.pdf
- Supplemental Table S1.pdf
- Supplemental Table S2.pdf
